# Supplementary material for: Genomic Basis of Adaptive Divergence in Leg Length between Ground- and Tree-Dwelling Species within a Bird Family
Source: Genome Biol Evol. 2023 Sep 14;15(9):evad166. doi: 10.1093/gbe/evad166 (PMC10516731; doi:10.1093/gbe/evad166)
Supplement: evad166_Supplementary_Data [file evad166_supplementary_data.zip]

Archive with 2 entries (2 files):
- Supplement.docx
- supplementary.xlsx
