# Supplementary material for: Genomic Basis of Adaptive Divergence in Leg Length between Ground- and Tree-Dwelling Species within a Bird Family
Source: Genome Biol Evol. 2023 Sep 14;15(9):evad166. doi: 10.1093/gbe/evad166 (PMC10516731; doi:10.1093/gbe/evad166)
Supplement: evad166_Supplementary_Data [file evad166_supplementary_data.zip › supplementary.xlsx]

## Sheet: S1
Table S1: Tits genome download information
Species name	Samples	BioSample accessions	Sequence accessions
Pse. humilis	GT002	SAMN36718367	SRR25444569
	GT016	SAMN36718368	SRR25444568
	GT024	SAMN36718369	SRR25444557
	GT038	SAMN36718370	SRR25444556
	GT040	SAMN36718371	SRR25444555
	GT048	SAMN36718372	SRR25444554
	GT052	SAMN36718373	SRR25444553
	GT060	SAMN36718374	SRR25444552
	GT071	SAMN36718375	SRR25444551
	GT073	SAMN36718376	SRR25444550
	GT080	SAMN36718377	SRR25444567
	GT100	SAMN36718378	SRR25444566
	GT112	SAMN36718379	SRR25444565
	GT120	SAMN36718380	SRR25444564
	GT124	SAMN36718381	SRR25444563
	GT128	SAMN36718382	SRR25444562
	GT133	SAMN36718383	SRR25444561
	GT145	SAMN36718384	SRR25444560
	GT154	SAMN36718385	SRR25444559
	GT163	SAMN36718386	SRR25444558
Mac. spilonotus	GX09261	SAMN12233374	SRR9656394
	FJ412	SAMN12233372	SRR9656386
	FJ413	SAMN12233375	SRR9656395
	FJ312	SAMN12233371	SRR9656389
	FJ313	SAMN12233373	SRR9656387
Cya. cyanus	XJ10116	SAMN12233359	SRR9656322
	XJ10049	SAMN12233358	SRR9656321
	XJ10088	SAMN12233357	SRR9656324
Lop. dichrous	XZ14222	SAMN12233361	SRR9656320
	XZ16470	SAMN12233362	SRR9656317
	1411	SAMN12233360	SRR9656319
	1514	SAMN12233364	SRR9656315
	1234	SAMN12233365	SRR9656316
	1271	SAMN12233368	SRR9656390
	1220	SAMN12233363	SRR9656318
	1505	SAMN12233366	SRR9656392
	1320	SAMN12233367	SRR9656393
Par. major	GZ10358	SAMN12233384	SRR9656356
	B1059	SAMN12233383	SRR9656357
	B041	SAMN12233385	SRR9656355
	BS09166	SAMN12233386	SRR9656367
	14BJ51	SAMN12233387	SRR9656368
	1-E8	SAMN12233388	SRR9656369
Par. monticolus	SNJ08327	SAMN12233389	SRR9656370
	SNJ08251	SAMN12233392	SRR9656373
	SNJ08587	SAMN12233390	SRR9656371
	SNJ08618	SAMN12233391	SRR9656372
Per. ater	XZ14251	SAMN12233395	SRR9656366
	XZ16533	SAMN12233393	SRR9656374
	XZ16532	SAMN12233394	SRR9656365
	a15	SAMN12233396	SRR9656338
	32	SAMN12233397	SRR9656337
	a16	SAMN12233398	SRR9656340
	14BJ09	SAMN12233399	SRR9656339
	14BJ08	SAMN12233400	SRR9656342
Per. rubidiventris	1515	SAMN12233406	SRR9656349
	XZ14203	SAMN12233402	SRR9656344
	XZ14206	SAMN12233404	SRR9656336
	XZ16432	SAMN12233409	SRR9656348
	XZ15156	SAMN12233403	SRR9656343
	XZ15155	SAMN12233407	SRR9656350
	1206	SAMN12233401	SRR9656341
	1210	SAMN12233405	SRR9656335
	x2010268	SAMN12233410	SRR9656353
	1260	SAMN12233408	SRR9656352
Poe. Montanus	NM09302	SAMN12233413	SRR9656347
	NM09110	SAMN12233414	SRR9656345
	NM09009	SAMN12233415	SRR9656346
	1208	SAMN12233416	SRR9656306
	1221	SAMN12233417	SRR9656308
	1222	SAMN12233420	SRR9656307
Poe. palustris	HLJ125	SAMN12233420	SRR9656312
	HLJ079	SAMN12233421	SRR9656311
	HC09195	SAMN12233419	SRR9656305
	SNJ08315	SAMN12233422	SRR9656310
	BJ14049	SAMN12233423	SRR9656309
	BJ14048	SAMN12233424	SRR9656314
R. consobrinus	PJ09016	SAMN12233443	SRR9656379
	PJ09017	SAMN12233444	SRR9656376
R. coronatus	TJK14022	SAMN12233446	SRR9656385
	XJ10055	SAMN12233445	SRR9656375

## Sheet: S2
Table S2: Enrichment analyses based on Gene Ontology for the annotated genes with DAVID
ID	Gene Name	Species	GOTERM_BP_DIRECT	GOTERM_CC_DIRECT	GOTERM_MF_DIRECT	INTERPRO	KEGG_PATHWAY	OMIM_DISEASE	PIR_SUPERFAMILY	SMART	UP_KEYWORDS	UP_SEQ_FEATURE
BRINP1	BMP/retinoic acid inducible neural specific 1(BRINP1)	Homo sapiens	GO:0071300~cellular response to retinoic acid,GO:0001662~behavioral fear response,GO:0007050~cell cycle arrest,GO:0007614~short-term memory,GO:0008219~cell death,GO:0035176~social behavior,GO:0035640~exploration behavior,GO:0042711~maternal behavior,GO:0045666~positive regulation of neuron differentiation,GO:0045786~negative regulation of cell cycle,GO:0045930~negative regulation of mitotic cell …	GO:0005737~cytoplasm,GO:0005783~endoplasmic reticulum,GO:0030425~dendrite,GO:0043025~neuronal cell body,	GO:0005515~protein binding,	IPR020864:Membrane attack complex component/perforin (MACPF) domain,				SM00457:MACPF,	Alternative splicing,Cell cycle,Complete proteome,Cytoplasm,Glycoprotein,Growth arrest,Polymorphism,Reference proteome,Signal,	chain:Deleted in bladder cancer protein 1,domain:MACPF,glycosylation site:N-linked (GlcNAc...),sequence variant,signal peptide,splice variant,
CRAT	carnitine O-acetyltransferase(CRAT)	Homo sapiens	GO:0006810~transport,GO:0019254~carnitine metabolic process, CoA-linked,GO:0033540~fatty acid beta-oxidation using acyl-CoA oxidase,	GO:0005739~mitochondrion,GO:0005743~mitochondrial inner membrane,GO:0005777~peroxisome,GO:0005782~peroxisomal matrix,GO:0005783~endoplasmic reticulum,	GO:0004092~carnitine O-acetyltransferase activity,GO:0005102~receptor binding,GO:0016746~transferase activity, transferring acyl groups,	IPR000542:Acyltransferase ChoActase/COT/CPT,	hsa04146:Peroxisome,	Carnitine acetyltransferase deficiency~Carnitine acetyltransferase deficiency,			3D-structure,Acetylation,Acyltransferase,Alternative splicing,Complete proteome,Direct protein sequencing,Endoplasmic reticulum,Fatty acid metabolism,Lipid metabolism,Membrane,Mitochondrion,Mitochondrion inner membrane,Peroxisome,Polymorphism,Proteomics identification,Reference proteome,Transferase,Transport,	active site:Proton acceptor,binding site:Carnitine,chain:Carnitine O-acetyltransferase,helix,modified residue,mutagenesis site,region of interest:Coenzyme A binding,sequence conflict,sequence variant,short sequence motif:Microbody targeting signal,splice variant,strand,turn,
DOLPP1	dolichyldiphosphatase 1(DOLPP1)	Homo sapiens	GO:0006487~protein N-linked glycosylation,GO:0006489~dolichyl diphosphate biosynthetic process,GO:0008610~lipid biosynthetic process,	GO:0005789~endoplasmic reticulum membrane,GO:0016021~integral component of membrane,GO:0030176~integral component of endoplasmic reticulum membrane,	GO:0047874~dolichyldiphosphatase activity,	IPR000326:Phosphatidic acid phosphatase type 2/haloperoxidase,	hsa00510:N-Glycan biosynthesis,			SM00014:acidPPc,	Alternative splicing,Complete proteome,Endoplasmic reticulum,Hydrolase,Membrane,Reference proteome,Transmembrane,Transmembrane helix,	chain:Dolichyldiphosphatase 1,transmembrane region,
MIGA2	mitoguardin 2(MIGA2)	Homo sapiens	GO:0060348~bone development,GO:0008053~mitochondrial fusion,	GO:0005741~mitochondrial outer membrane,GO:0016021~integral component of membrane,GO:0045203~integral component of cell outer membrane,	GO:0005515~protein binding,GO:0042803~protein homodimerization activity,GO:0046982~protein heterodimerization activity,	IPR019392:Protein of unknown function DUF2217,					Alternative splicing,Complete proteome,Membrane,Mitochondrion,Mitochondrion outer membrane,Phosphoprotein,Polymorphism,Proteomics identification,Reference proteome,Transmembrane,Transmembrane helix,	chain:Protein FAM73B,compositionally biased region:Poly-Arg,compositionally biased region:Ser-rich,modified residue,sequence conflict,sequence variant,splice variant,transmembrane region,
PTPA	protein phosphatase 2 phosphatase activator(PTPA)	Homo sapiens	GO:0000413~protein peptidyl-prolyl isomerization,GO:0030472~mitotic spindle organization in nucleus,GO:0032515~negative regulation of phosphoprotein phosphatase activity,GO:0032516~positive regulation of phosphoprotein phosphatase activity,GO:0035307~positive regulation of protein dephosphorylation,GO:0035308~negative regulation of protein dephosphorylation,GO:0043065~positive regulation of apopt…	GO:0034704~calcium channel complex,GO:0000159~protein phosphatase type 2A complex,GO:0005634~nucleus,GO:0005654~nucleoplasm,GO:0005737~cytoplasm,GO:0070062~extracellular exosome,	GO:0003755~peptidyl-prolyl cis-trans isomerase activity,GO:0005102~receptor binding,GO:0005515~protein binding,GO:0005524~ATP binding,GO:0008160~protein tyrosine phosphatase activator activity,GO:0008601~protein phosphatase type 2A regulator activity,GO:0016887~ATPase activity,GO:0019211~phosphatase activator activity,GO:0019888~protein phosphatase regulator activity,GO:0042803~protein homodimeri…	IPR004327:Phosphotyrosyl phosphatase activator, PTPA,	hsa04931:Insulin resistance,		PIRSF016325:phosphotyrosyl phosphatase activator,		3D-structure,Acetylation,Alternative splicing,ATP-binding,Complete proteome,Cytoplasm,Direct protein sequencing,Isomerase,Nucleotide-binding,Nucleus,Polymorphism,Proteomics identification,Reference proteome,Rotamase,	chain:Serine/threonine-protein phosphatase 2A regulatory subunit B',helix,modified residue,sequence conflict,sequence variant,splice variant,strand,turn,

## Sheet: S3
Table S3: A series of neutral statistical tests to identify the genes.
	site	win			site	win			site	win
Cya_cya_BRINP1	0.444537	0.00629762		Cya_cya_PTPA	0.393651	0.00533333		Cya_cya_MIGA2	0.435714	0.00530435
Lop_dic_BRINP1	0.248426	0.00678134		Lop_dic_PTPA	0.238578	0.005198		Lop_dic_MIGA2	0.231146	0.00482516
Mac_spi_BRINP1	0.335338	0.0100004		Mac_spi_PTPA	0.361144	0.00714956		Mac_spi_MIGA2	0.319542	0.00754948
Par_maj_BRINP1	0.290213	0.0091704		Par_maj_PTPA	0.285431	0.00563715		Par_maj_MIGA2	0.306171	0.00764754
Par_mon_BRINP1	0.391456	0.0159944		Par_mon_PTPA	0.397296	0.0115131		Par_mon_MIGA2	0.407515	0.013032
Per_ate_BRINP1	0.232895	0.00986721		Per_ate_PTPA	0.220564	0.00602893		Per_ate_MIGA2	0.241935	0.0069675
Per_rub_BRINP1	0.231385	0.00932856		Per_rub_PTPA	0.239566	0.0052979		Per_rub_MIGA2	0.247158	0.00641205
Poe_mon_BRINP1	0.313683	0.00785092		Poe_mon_PTPA	0.320062	0.00588821		Poe_mon_MIGA2	0.296395	0.00621212
Poe_pal_BRINP1	0.313405	0.0131779		Poe_pal_PTPA	0.310729	0.00891364		Poe_pal_MIGA2	0.289999	0.00819838
Pse_hum_BRINP1	0.288162	0.00364937		Pse_hum_PTPA	0.190042	0.00240347		Pse_hum_MIGA2	0.337417	0.00425471
	Tajima's D	Fu and Li's D
BRINP1	-0.49974	-1.18985
PTPA	-1.73964	-1.94919
MIGA2	-0.76169	-1.95388

## Sheet: S4
Table S4: Scan the published whole genomes of 536 bird species for mutated loci.
		Ground tits
		GGGTGGC	GAAGTTGGTGTCA	TGTGTGGG	ACACTTTA
scientific name	leg/wing length	38:G-A	348:G-A	621:T-C	918:A-G
Acanthisitta chloris	0.394133	NO	A	C	G
Accipiter gentilis	0.199296	NO	A	C	G
Accipiter nisus	0.261346	NO	A	C	G
Acridotheres javanicus	0.292785	A	A	C	A
Acrocephalus arundinaceus	0.298262	A	A	C	G
Acrocephalus scirpaceus	0.335463	A	A	C	G
Aegithalos caudatus	0.252415	NO	A	C	G
Aegotheles bennettii	0.158103	NO	A	T	G
Agapornis roseicollis	0.132798	NO	G	C	G
Agelaius phoeniceus	0.239288	A	A	C	G
Agelaius tricolor	0.235818	A	A	C	G
Alauda arvensis	0.225106	A	G	T	G
Alaudala cheleensis	0.213256	A	G	T	G
Alca torda	0.154581	A	NO	C	G
Aleadryas rufinucha	0.355786	A	A	C	G
Alectoris rufa	0.266018	NO	NO	T	G
Alectura lathami	0.277942	NO	NO	C	G
Alopecoenas beccarii	0.266992	A	NO	C	G
Amazona aestiva	0.0900553	A	G	C	G
Amazona collaria	0.113023	A	G	C	G
Amazona guildingii	0.10555	A	G	C	G
Amazona vittata	0.118907	A	G	C	G
Amblyornis subalaris	0.282932	A	A	C	G
Ammodramus savannarum	0.346242	A	A	T	G
Anas platyrhynchos	0.15307	Ａ	Ａ	Ｃ	Ｇ
Anas zonorhyncha	0.148579	NO	NO	C	G
Anhinga anhinga	0.114962	A	NO	C	G
Anhinga rufa	0.134115	A	NO	C	G
Anodorhynchus hyacinthinus	0.0917863	NO	G	C	G
Anomalopteryx didiformis	no	NO	NO	T	G
Anser brachyrhynchus	0.171247	NO	NO	C	G
Anser cygnoides domesticus	no	NO	A	C	G
Anser indicus	0.161787	NO	NO	C	G
Anseranas semipalmata	0.214368	NO	NO	C	G
Anthochaera phrygia	0.200867	A	A	NO	NO
Anthoscopus minutus	0.269961	A	A	C	G
Antigone vipio	0.465234	A	A	C	G
Antrostomus carolinensis	0.0841795	NO	Ａ	Ｃ	Ｇ
Apaloderma vittatum	0.125097	A	A	C	G
Aphelocoma coerulescens	0.324836	A	A	C	G
Aptenodytes forsteri	0.259972	NO	A	C	G
Aptenodytes patagonicus	0.312072	A	NO	C	G
Apteryx haastii	771.8	Ａ	NO	Ｔ	Ｇ
Apteryx mantelli	640	Ａ	Ａ	Ｔ	Ｇ
Apteryx owenii	608.5	Ａ	NO	Ｔ	Ｇ
Apteryx rowi	840	NO	Ａ	Ｔ	Ｇ
Apus apus	0.0547127	A	A	C	G
Aquila chrysaetos chrysaetos	no	Ａ	Ａ	Ｃ	Ｇ
Ara ararauna	0.0838127	NO	G	C	G
Ara chloropterus	0.0854713	NO	G	C	G
Ara glaucogularis	0.0876327	NO	G	C	G
Ara macao	0.0803339	NO	G	C	G
Ara militaris	0.0786735	NO	G	C	G
Aramus guarauna	0.363068	NO	A	C	G
Aratinga solstitialis	0.0950413	NO	G	C	G
Aratinga weddellii	0.0937069	NO	G	C	G
Ardeotis arabs	0.307381	Ａ	NO	C	Ｇ
Ardeotis kori	0.307988	Ａ	NO	C	Ｇ
Arenaria interpres	0.174446	A	A	C	G
Asarcornis sutulata	0.157835	NO	NO	C	G
Athene cunicularia	0.235656	NO	A	C	G
Atlantisia rogersi	0.415618	NO	A	NO	NO
Atrichornis clamosus	0.345935	A	NO	T	G
Aythya fuligula	0.158931	Ａ	Ａ	Ｔ	Ｇ
Balaeniceps rex	0.379689	A	NO	C	G
Balearica regulorum	0.394094	A	A	C	G
Bambusicola thoracicus	0.285968	NO	A	C	G
Baryphthengus martii	0.216295	A	G	NO	G
Bombycilla garrulus	0.179272	A	G	C	G
Brachypodius atriceps	0.18832	A	A	C	A
Brachypteracias leptosomus	0.245098	NO	NO	C	G
Branta canadensis	0.175574	NO	NO	C	G
Bubo blakistoni	0.163386	NO	A	C	G
Bubo bubo	0.178444	NO	A	C	G
Bubo scandiacus	0.151719	NO	A	C	G
Bucco capensis	0.201013	NO	NO	NO	G
Buceros rhinoceros silvestris	0.153863	NO	A	C	G
Bucorvus abyssinicus	0.262209	NO	NO	C	G
Buphagus erythrorhynchus	0.172084	A	A	C	A
Burhinus bistriatus	0.455415	A	A	C	G
Burhinus oedicnemus	0.321521	A	NO	C	A
Buteo japonicus	0.19523	NO	A	C	G
Butorides virescens	0.29402	NO	A	C	G
Cairina moschata	0.162798	NO	NO	C	G
Calcarius ornatus	0.254388	A	A	C	G
Calidris pugnax	0.265319	Ａ	Ａ	Ｃ	Ｇ
Calidris pygmaea	0.22691	A	NO	C	G
Callaeas wilsoni	0.421098	A	A	C	G
Callipepla squamata	0.273272	NO	NO	C	G
Caloenas nicobarica	0.168717	A	NO	C	G
Calonectris borealis	0.156351	NO	NO	C	G
Calypte anna	0.09332	Ａ	Ａ	Ｃ	Ｇ
Calyptomena viridis	0.218744	NO	A	C	G
Camarhynchus parvulus	0.315056	Ａ	Ａ	Ｔ	Ｇ
Campylorhamphus procurvoides	0.201865	A	A	C	G
Caprimulgus europaeus	0.0948692	NO	NO	C	G
Cardinalis cardinalis	0.262457	A	A	C	G
Cariama cristata	0.573303	NO	A	C	G
Casuarius casuarius	0.958756	NO	NO	T	G
Cathartes aura	0.106901	NO	A	C	G
Catharus fuscescens	0.301266	A	A	C	A
Catharus ustulatus	0.305549	Ａ	Ａ	Ｃ	A
Centrocercus minimus	0.21193	NO	NO	NO	G
Centrocercus urophasianus	0.164809	Ａ	Ａ	Ｃ	Ｇ
Centropus bengalensis	0.251368	NO	NO	NO	G
Centropus unirufus	0.250372	NO	NO	NO	G
Cephalopterus ornatus	0.18192	A	A	C	G
Cepphus grylle	0.193402	A	NO	C	G
Cercotrichas coryphoeus	0.389801	A	A	C	A
Certhia americana	0.221089	NO	A	T	NO
Certhia brachydactyla	0.242716	NO	A	T	NO
Certhia familiaris	0.228024	A	A	T	NO
Cettia cetti	0.349253	A	A	C	G
Ceuthmochares aereus	0.236093	A	A	C	G
Ceyx cyanopectus	0.167463	NO	NO	C	G
Chaetops frenatus	0.394258	A	A	A	G
Chaetorhynchus papuensis	0.183493	A	A	C	G
Chaetura pelagica	0.0936045	NO	A	C	G
Charadrius alexandrinus	0.249978	A	NO	C	G
Charadrius vociferus	0.216622	NO	A	C	G
Chauna torquata	0.238684	NO	NO	C	G
Chionis minor	0.200084	A	NO	C	G
Chiroxiphia lanceolata	0.258168	Ａ	Ａ	Ｔ	Ｇ
Chlamydotis macqueenii	0.231827	NO	G	C	Ｇ
Chlamydotis undulata	0.252634	A	NO	C	G
Chloebia gouldiae	0.226407	A	A	C	G
Chloroceryle aenea	0.141172	NO	NO	C	G
Chlorodrepanis virens	0.331082	A	A	C	G
Chloropsis cyanopogon	0.231295	A	A	C	G
Chloropsis hardwickii	0.188548	A	A	G	G
Chordeiles acutipennis	0.0705502	NO	NO	C	G
Chroicocephalus maculipennis	0.150339	A	A	C	G
Chrysolophus pictus	0.387778	NO	NO	C	G
Chunga burmeisteri	0.479993	A	A	C	G
Ciccaba nigrolineata	0.187023	NO	A	C	G
Cicinnurus regius	0.273004	A	A	C	G
Ciconia boyciana	0.42261	A	NO	NO	G
Ciconia maguari	0.447854	A	NO	C	G
Cinclus mexicanus	0.334274	A	A	T	A
Circaetus pectoralis	0.158942	A	A	C	G
Cisticola juncidis	0.370782	A	G	C	G
Climacteris rufus	0.261219	A	A	C	G
Cnemophilus loriae	0.384562	A	A	C	G
Cochlearius cochlearius	0.297918	NO	NO	C	G
Colaptes auratus	0.187327	NO	NO	NO	G
Colinus virginianus	0.269671	NO	NO	NO	G
Colius striatus	0.238266	NO	A	C	NO
Coloeus monedula	no	A	A	C	G
Columba janthina	0.137457	A	A	C	G
Columba livia	0.120585	NO	A	C	G
Columbina picui	0.153228	NO	NO	C	G
Copsychus sechellarum	0.314489	A	A	C	A
Corapipo altera	0.283547	NO	A	C	G
Corvus brachyrhynchos	0.191943	A	A	C	G
Corvus cornix	0.183144	A	A	C	G
Corvus hawaiiensis	0.211481	NO	NO	NO	NO
Corvus kubaryi	0.234527	A	A	C	G
Corvus macrorhynchos	0.179316	A	A	C	G
Corvus moneduloides	0.197678	Ａ	Ａ	Ｃ	Ｇ
Corythaeola cristata	0.169178	A	A	C	G
Corythaixoides concolor	0.183737	A	NO	C	G
Coturnix japonica	0.250303	Ａ	Ａ	Ｃ	Ｇ
Crossoptilon mantchuricum	0.323571	NO	NO	C	G
Crotophaga sulcirostris	0.26167	NO	A	C	G
Crypturellus cinnamomeus	0.288297	NO	NO	T	G
Crypturellus soui	0.285119	NO	NO	T	G
Crypturellus undulatus	0.278423	NO	NO	T	G
Cuculus canorus	0.113125	NO	A	C	G
Cyanistes caeruleus	0.233086	Ａ	Ａ	Ｃ	Ｇ
Cyanoderma ruficeps	0.356446	A	A	C	A
Cygnus atratus	0.189289	Ａ	Ａ	Ｃ	Ｇ
Cygnus buccinator	0.174137	NO	NO	C	G
Cygnus cygnus	0.175411	NO	NO	C	G
Cygnus olor	0.165366	Ａ	Ａ	Ｃ	Ｇ
Daphoenositta chrysoptera	0.201878	A	G	C	G
Dasyornis broadbenti	0.371667	A	A	C	G
Dendrocopos noguchii	0.185936	A	NO	NO	G
Dicaeum eximium	0.237	A	G	C	G
Dicrurus megarhynchus	0.161204	A	A	C	G
Diglossa brunneiventris	0.329917	A	A	C	G
Diphyllodes magnificus	no	A	A	C	G
Donacobius atricapilla	0.39079	A	A	C	G
Dromaius novaehollandiae	3.11736	Ａ	Ａ	Ｔ	Ｇ
Dromas ardeola	0.433561	NO	NO	C	G
Drymodes brunneopygia	0.39387	A	Ｇ	C	G
Dryobates pubescens	0.173342	NO	G	C	NO
East African grey crowned-crane)	no	NO	A	C	G
Eclectus roratus	0.0948311	A	G	C	G
Edolisoma coerulescens	0.186504	A	A	C	G
Egretta garzetta	0.391345	NO	A	C	G
Elachura formosa	0.367814	A	A	C	G
Emberiza fucata	0.27958	A	A	T	G
Empidonax traillii	0.287506	A	A	C	G
Entomyzon cyanotis	0.209358	A	A	C	G
Eolophus roseicapilla	0.0897027	A	G	C	G
Eopsaltria australis	0.25087	A	A	C	G
Eremophila alpestris	0.220375	A	G	T	G
Erithacus rubecula	0.347193	A	A	C	A
Erpornis zantholeuca	0.25168	A	A	T	G
Erythrocercus mccallii	0.310694	A	A	C	G
Eubucco bourcierii	0.291813	NO	NO	T	G
Eudromia elegans	0.204557	NO	NO	T	G
Eudyptes chrysocome	0.237403	A	NO	C	G
Eudyptes chrysolophus	0.303844	A	NO	C	G
Eudyptes filholi	no	A	NO	C	G
Eudyptes moseleyi	0.336207	A	NO	C	G
Eudyptes pachyrhynchus	0.21211	A	NO	C	G
Eudyptes robustus	0.286036	A	NO	C	G
Eudyptes schlegeli	0.245644	A	NO	C	G
Eudyptes sclateri	0.264274	A	NO	C	G
Eudyptula albosignata	no	NO	A	C	G
Eudyptula minor	0.366138	NO	A	C	G
Eudyptula novaehollandiae	no	NO	A	C	G
Eulacestoma nigropectus	0.274622	A	A	C	G
Eupsittula pertinax	0.0902596	NO	G	C	G
Eurypyga helias	0.226869	NO	A	C	G
Eurystomus gularis	0.121057	NO	A	C	A
Falco cherrug	0.138718	Ａ	Ａ	Ｃ	Ｇ
Falco naumanni	0.131344	Ａ	Ａ	Ｃ	Ｇ
Falco peregrinus	0.149146	NO	A	C	G
Falco rusticolus	0.154684	Ａ	Ａ	Ｃ	Ｇ
Falco tinnunculus	0.16334	A	A	C	G
Falcunculus frontatus	0.227248	A	A	C	G
Ficedula albicollis	0.204729	Ａ	Ａ	Ｃ	Ａ
Formicarius rufipectus	0.397326	A	A	C	G
Fratercula arctica	0.170317	NO	A	C	G
Fratercula cirrhata	0.171944	NO	NO	C	NO
Fregata magnificens	0.0450909	A	NO	C	G
Fregetta grallaria	0.218145	NO	NO	C	G
Fringilla coelebs	0.209113	A	A	T	G
Fulica atra	0.287961	NO	NO	NO	G
Fulmarus glacialis	0.152534	NO	A	C	NO
Furnarius figulus	0.3041	A	A	C	G
Galbula dea	0.138699	NO	NO	C	G
Gallirallus okinawae	no	NO	A	NO	G
Gallus gallus	0.312029	Ａ	Ａ	Ｃ	Ｇ
Gavia stellata	0.240658	NO	A	C	NO
Geococcyx californianus	0.328657	A	NO	C	G
Geospiza fortis	0.28377	Ａ	Ａ	Ｃ	Ｇ
Geothlypis trichas	0.368443	A	A	C	G
Glareola pratincola	0.170543	A	NO	C	G
Glaucidium brasilianum	0.183484	NO	NO	C	G
Gorsachius goisagi	0.264835	NO	NO	C	G
Grallaria varia	0.426166	A	A	C	G
Grantiella picta	0.202337	A	A	C	G
Grus americana	0.477656	A	A	C	G
Grus japonensis	0.474819	A	A	C	G
Grus monacha	0.426894	NO	A	C	G
Grus nigricollis	0.413903	A	A	C	G
Guaruba guarouba	0.0904767	NO	G	C	G
Gymnogyps californianus	0.146849	NO	A	C	G
Gymnorhina tibicen	0.216992	A	A	T	G
Halcyon senegalensis	0.128965	A	G	C	G
Haliaeetus albicilla	0.15839	NO	A	C	G
Haliaeetus leucocephalus	0.135699	Ａ	Ａ	Ｃ	Ｇ
Haliaeetus pelagicus	0.161075	NO	A	C	G
Heliornis fulica	0.15312	A	NO	C	G
Hemignathus wilsoni	0.313547	A	A	C	G
Hemiprocne comata	0.0478694	NO	A	NO	G
Herpetotheres cachinnans	0.216304	A	NO	C	G
Heteronetta atricapilla	0.192988	NO	NO	T	G
Himantopus himantopus	0.495219	A	NO	C	G
Hippolais icterina	0.267366	A	A	T	G
Hirundo rustica	0.102226	Ａ	Ａ	Ｃ	Ａ
Horornis vulcanius	0.451976	A	A	C	G
Hylia prasina	0.320771	A	A	C	G
Hypocryptadius cinnamomeus	0.231078	A	A	C	G
Ibidorhyncha struthersii	0.201	NO	NO	C	G
Ifrita kowaldi	0.335877	A	A	T	G
Illadopsis cleaveri	0.371119	A	A	C	A
Indicator maculatus	0.172711	A	NO	C	G
Irena cyanogastra	0.159295	A	A	T	G
Jacana jacana	0.418208	NO	NO	C	G
Junco hyemalis	0.280681	A	A	C	G
Lagopus leucura	0.177982	Ａ	Ａ	Ｃ	Ｇ
Lagopus muta	0.16178	NO	NO	C	G
Lamprotornis superbus	0.263888	A	A	C	A
Lanius collurio	0.257445	A	A	C	G
Lanius ludovicianus	0.287841	A	A	C	G
Larus smithsonianus	0.149966	A	A	C	G
Leiothrix lutea	0.347633	NO	A	C	A
Lepidothrix coronata	0.247417	Ａ	Ａ	Ｔ	Ｇ
Leptocoma aspasia	0.254798	A	A	C	G
Leptosomus discolor	0.119159	NO	A	C	G
Leucopsar rothschildi	0.26845	A	A	C	A
Lichenostomus cassidix	no	A	A	C	G
Limosa lapponica	0.247422	A	NO	NO	G
Locustella ochotensis	0.351378	A	A	C	G
Lonchura striata domestica	0.32449	Ａ	Ａ	Ｔ	Ｇ
Lophochroa leadbeateri	0.0870528	Ａ	G	C	Ｇ
Lophotis ruficrista	0.324351	Ａ	NO	C	Ｇ
Lorius garrulus	0.144297	NO	G	C	Ｇ
Loxia curvirostra	0.173162	A	A	C	G
Loxia leucoptera	0.180766	A	A	C	G
Lycocorax pyrrhopterus	0.242221	A	A	C	G
Lyrurus tetrix	0.196581	NO	NO	C	NO
Machaerirhynchus nigripectus	0.282008	A	A	C	A
Malurus cyaneus	0.468779	A	G	C	G
Malurus elegans	0.461271	NO	G	C	G
Manacus vitellinus	0.37827	NO	Ａ	Ｔ	Ｇ
Megadyptes antipodes	0.261395	A	NO	C	G
Melanerpes aurifrons	0.176655	NO	NO	NO	NO
Melanocharis versteri	0.343191	A	A	T	G
Meleagris gallopavo	0.334575	NO	A	C	G
Melopsittacus undulatus	0.130483	NO	G	C	G
Melospiza melodia	0.324999	A	G	T	G
Menura novaehollandiae	0.388915	A	A	C	G
Merops nubicus	0.0945228	NO	G	Ｃ	NO
Mesembrinibis cayennensis	0.203909	NO	NO	C	G
Mesitornis unicolor	0.346313	Ａ	Ａ	Ｃ	NO
Mionectes macconnelli	0.26345	A	A	C	G
Mixornis gularis	0.301261	A	A	C	A
Mohoua ochrocephala	0.383139	A	A	T	G
Molothrus ater	0.23514	Ａ	Ａ	Ｃ	Ｇ
Montifringilla adamsi	0.187224	A	A	T	G
Motacilla alba alba	0.270359	Ａ	Ａ	Ｃ	Ｇ
Motacilla tschutschensis	0.309032	A	A	C	G
Myiagra hebetior	0.314687	A	A	C	G
Myiopsitta monachus	0.114172	A	G	C	G
Mystacornis crossleyi	0.360077	A	A	C	G
Neodrepanis coruscans	0.324879	NO	A	C	G
Neopelma chrysocephalum	0.234489	A	Ａ	C	Ｇ
Neopipo cinnamomea	0.27302	A	A	C	G
Nesospiza acunhae	0.297319	A	A	C	G
Nestor notabilis	0.146293	NO	G	C	NO
Nettapus auritus	0.165449	NO	NO	C	G
Nicator chloris	0.277202	A	A	C	G
Nipponia nippon	0.198627	NO	Ａ	Ｃ	Ｇ
Nisaetus nipalensis	0.239545	A	A	C	G
Nothocercus julius	0.307872	NO	NO	Ｔ	Ｇ
Nothocercus nigrocapillus	0.340435	NO	NO	Ｔ	Ｇ
Nothoprocta ornata	0.206468	NO	NO	Ｔ	Ｇ
Nothoprocta pentlandii	0.248458	NO	NO	Ｔ	Ｇ
Nothoprocta perdicaria	0.214925	A	G	T	G
Notiomystis cincta	0.265272	A	A	T	G
Numida meleagris	0.265182	Ａ	Ａ	Ｃ	Ｇ
Nyctibius bracteatus	0.0462557	A	NO	C	G
Nyctibius grandis	0.0451454	A	NO	C	G
Nycticryphes semicollaris	0.326133	A	NO	C	G
Nyctiprogne leucopyga	0.0925526	NO	NO	C	G
Nymphicus hollandicus	0.0884218	NO	G	NO	G
Oceanites oceanicus	0.237159	NO	NO	C	G
Oceanodroma tethys	0.168542	A	NO	C	G
Odontophorus gujanensis	0.2599	NO	NO	C	G
Oenanthe oenanthe	0.285701	A	A	C	A
Onychorhynchus coronatus	0.209888	NO	A	C	Ｇ
Onychostruthus taczanowskii	0.229035	Ａ	Ａ	Ｃ	Ｇ
Opisthocomus hoazin	0.159375	NO	A	T	Ｇ
Oreocharis arfaki	0.263395	Ａ	A	C	Ｇ
Oreotrochilus melanogaster	0.116578	NO	NO	Ｔ	Ｇ
Origma solitaria	0.340347	NO	A	C	Ｇ
Oriolus oriolus	0.147185	Ａ	A	C	Ｇ
Orthonyx spaldingii	0.347124	Ａ	A	C	Ｇ
Otus sunia	0.167982	NO	A	C	Ｇ
Oxylabes madagascariensis	0.332409	Ａ	Ｇ	C	Ｇ
Oxyruncus cristatus	0.224802	Ａ	A	C	Ｇ
Oxyura jamaicensis	0.228506	A	A	C	lu
Pachycephala philippinensis	0.243107	A	A	C	G
Pachyramphus minor	0.234369	A	A	C	G
Pandion haliaetus	0.106384	NO	A	C	G
Panurus biarmicus	0.325387	A	A	C	G
Paradisaea raggiana	0.231667	A	A	C	G
Paradisaea rubra	0.248985	A	A	C	G
Pardalotus punctatus	0.308958	A	A	C	G
Parotia lawesii	0.332309	A	A	Ｔ	G
Passer domesticus	0.244901	A	A	C	G
Passer montanus	0.244749	Ａ	Ａ	Ｃ	Ｇ
Passerina amoena	0.23854	A	A	C	G
Patagioenas fasciata	0.12516	A	NO	C	G
Pavo cristatus	0.298286	NO	NO	C	G
Pavo muticus	0.321736	NO	NO	C	G
Pedionomus torquatus	0.281441	NO	A	C	G
Pelecanoides urinatrix	0.196726	NO	NO	C	G
Pelecanus crispus	0.167658	NO	A	C	G
Penelope pileata	0.266132	NO	NO	C	G
Peucedramus taeniatus	0.263166	A	A	T	G
Phaethon lepturus	0.0764215	NO	A	C	NO
Phaetusa simplex	0.0844823	NO	NO	C	G
Phainopepla nitens	0.225552	A	A	C	G
Phalacrocorax auritus	0.206182	A	NO	C	G
Phalacrocorax brasilianus	0.178361	A	NO	C	G
Phalacrocorax carbo	0.189097	Ａ	Ａ	Ｃ	NO
Phalacrocorax harrisi	0.373148	A	NO	C	G
Phalacrocorax pelagicus	0.210502	A	NO	C	G
Phasianus colchicus	0.266275	Ａ	Ａ	Ｃ	Ｇ
Pheucticus melanocephalus	0.228583	A	NO	C	G
Phoebastria albatrus	0.168033	A	NO	C	G
Phoenicopterus ruber	0.703637	NO	NO	C	G
Phylloscopus plumbeitarsus	0.287533	A	A	C	G
Phylloscopus trochiloides	0.300623	A	A	C	G
Phylloscopus trochilus	0.297034	A	A	T	G
Phylloscopus whistleri	0.321593	A	A	C	G
Piaya cayana	0.238261	A	A	C	G
Picathartes gymnocephalus	0.389031	A	A	C	A
Pionus senilis	0.0952845	A	G	C	G
Pipra filicauda	0.239941	NO	A	C	G
Piprites chloris	0.253212	A	NO	C	G
Pitta sordida	0.367209	A	A	C	G
Platysteira castanea	0.267075	A	A	C	G
Ploceus nigricollis	0.279081	A	A	C	G
Pluvialis apricaria	0.209637	A	A	C	G
Pluvianellus socialis	0.145816	A	NO	C	G
Podargus strigoides	0.127057	NO	NO	C	G
Podiceps cristatus	0.331419	A	NO	NO	G
Podilymbus podiceps	0.294809	A	NO	NO	G
Poecile atricapillus	0.261054	A	A	C	G
Pogoniulus pusillus	0.252271	NO	NO	NO	G
Polioptila caerulea	0.314127	NO	A	C	G
Pomatorhinus ruficollis	0.353086	A	A	C	A
Pomatostomus ruficeps	0.329272	A	A	C	G
Probosciger aterrimus	0.0857374	A	G	T	G
Promerops cafer	0.25104	A	A	T	G
Prunella fulvescens	0.269592	A	A	C	G
Prunella himalayana	0.236148	A	A	C	G
Pseudorectes ferrugineus	0.270564	A	A	C	G
Psilopogon haemacephalus	0.239618	NO	NO	NO	G
Psittacula krameri	0.0898846	A	G	C	G
Psittacus erithacus	0.105305	A	G	C	G
Psittacus timneh	0.10927	A	G	C	G
Psitteuteles goldiei	0.12213	NO	G	C	G
Psophia crepitans	0.485258	A	NO	C	G
Pterocles burchelli	0.167249	NO	NO	C	G
Pterocles gutturalis	0.146505	NO	A	C	G
Pterocles orientalis	0.11246	NO	NO	C	G
Pteruthius melanotis	0.335269	A	A	C	A
Ptilonorhynchus violaceus	0.303979	A	A	C	G
Ptilorrhoa leucosticta	0.403105	A	A	C	G
Pycnonotus jocosus	0.236994	A	A	T	A
Pygoscelis adeliae	0.345507	NO	A	C	G
Pygoscelis antarcticus	0.268814	NO	NO	C	G
Pygoscelis papua	0.262038	A	NO	C	G
Pyrgilauda ruficollis	0.221396	A	A	C	G
Pyrrhura cruentata	0.106609	A	G	C	G
Pyrrhura frontalis	0.0922844	NO	G	C	G
Pyrrhura griseipectus	0.107936	NO	G	C	G
Pyrrhura lepida	0.106071	NO	G	C	G
Pyrrhura molinae	0.108217	NO	G	C	G
Pyrrhura perlata	0.101382	NO	G	C	G
Quiscalus mexicanus	0.284577	A	A	C	G
Ramphastos sulfuratus	0.24296	NO	NO	T	G
Recurvirostra avosetta	0.398967	NO	NO	C	G
Regulus satrapa	0.283046	A	A	T	G
Rhabdornis inornatus	0.24132	A	A	C	A
Rhadina sibilatrix	no	A	A	T	G
Rhagologus leucostigma	0.22786	A	A	C	G
Rhea americana	0.510609	NO	NO	Ｔ	Ｇ
Rhea pennata	0.471945	NO	NO	Ｔ	Ｇ
Rhegmatorhina hoffmannsi	0.359846	NO	A	C	G
Rhinopomastus cyanomelas	0.165671	NO	NO	C	G
Rhinoptilus africanus	0.357694	NO	NO	C	G
Rhipidura dahli	0.269228	A	A	C	G
Rhodinocichla rosea	0.323779	A	A	C	G
Rhynochetos jubatus	0.375665	NO	NO	C	G
Rissa tridactyla	0.115142	A	A	C	G
Rostratula benghalensis	0.349453	NO	NO	C	G
Rynchops niger	0.0888243	Ａ	Ａ	Ｃ	Ｇ
Sagittarius serpentarius	0.447813	A	A	C	G
Sakesphorus luctuosus	0.316001	NO	A	C	G
Sapayoa aenigma	0.181065	A	A	C	G
Saxicola maurus	0.306073	A	A	N	A
Sclerurus mexicanus	0.276635	A	NO	C	G
Scolopax mira	0.23448	NO	NO	C	G
Scopus umbretta	0.22417	NO	NO	C	G
Scytalopus superciliaris	0.380299	A	G	C	G
Semnornis frantzii	0.277461	NO	NO	T	G
Serilophus lunatus	0.193162	A	A	T	G
Serinus canaria	0.232693	Ａ	Ａ	Ｃ	Ｇ
Setophaga coronata	0.25422	A	A	C	G
Setophaga kirtlandii	0.292569	A	A	C	G
Sialia sialis	0.206187	A	A	C	A
Sinosuthora webbiana	0.386311	A	A	C	A
Sitta europaea	0.236545	A	NO	C	G
Smithornis capensis	0.230014	NO	A	C	G
Spheniscus demersus	0.338622	A	NO	C	G
Spheniscus humboldti	0.369704	A	NO	C	G
Spheniscus magellanicus	0.325146	A	NO	C	G
Spheniscus mendiculus	0.313932	A	NO	C	G
Spizaetus tyrannus	0.208751	A	A	C	G
Spizella passerina	0.239436	A	A	C	G
Sporophila hypoxantha	0.255108	A	A	C	G
Steatornis caripensis	0.0622505	A	NO	C	G
Stercorarius parasiticus	0.131782	A	NO	C	G
Sterna hirundo	0.0769297	NO	NO	C	G
Sterrhoptilus dennistouni	0.273083	A	A	C	A
Stictonetta naevosa	0.166986	A	NO	C	G
Streptopelia turtur	0.131096	A	NO	C	G
Strigops habroptila	0.198102	Ａ	G	C	G
Strix occidentalis	0.178055	NO	A	C	G
Struthidea cinerea	0.265398	A	A	T	G
Struthio camelus australis	0.854009	NO	Ａ	Ｔ	Ｇ
Sturnus vulgaris	0.225967	A	A	C	A
Sula dactylatra	0.131001	A	NO	C	G
Sylvia atricapilla	0.272793	A	A	C	A
Sylvia borin	0.255953	A	A	C	A
Sylvietta virens	0.351715	A	A	C	G
Syrmaticus mikado	0.295713	NO	NO	C	G
Syrrhaptes paradoxus	0.074773	NO	NO	C	G
Tachuris rubrigastra	0.365016	A	A	C	G
Tachycineta bicolor	0.105163	A	A	C	A
Taeniopygia guttata	0.263959	Ａ	Ａ	Ｔ	Ｇ
Tauraco erythrolophus	0.228039	Ａ	NO	C	G
Tetrax tetrax	0.26639	Ａ	NO	C	G
Thalassarche chlororhynchos	0.152751	A	A	C	G
Theristicus caerulescens	0.215206	NO	NO	C	G
Thinocorus orbignyianus	0.170649	NO	NO	C	G
Thryothorus ludovicianus	0.364434	A	A	T	G
Tichodroma muraria	0.222274	A	A	C	G
Tinamus guttatus	0.295206	NO	Ａ	T	G
Todus mexicanus	0.296128	NO	NO	NO	G
Toxostoma redivivum	0.355977	A	A	C	A
Tricholaema leucomelas	0.261103	NO	NO	NO	G
Trogon melanurus	0.0918166	Ａ	A	Ｃ	Ｇ
Trogon surrucura	0.112749	NO	A	NO	G
Turdus rufiventris	0.289278	A	A	T	A
Turnix velox	0.239294	NO	NO	C	G
Tympanuchus cupido	0.204519	NO	NO	C	G
Tyrannus savana	0.170565	A	A	C	G
Tyto alba	0.212558	Ａ	Ａ	Ｃ	Ｇ
Upupa epops	0.148339	NO	NO	C	G
Uria aalge	0.182953	A	NO	C	G
Uria lomvia	0.16052	A	NO	C	G
Urocolius indicus	0.218344	NO	NO	C	G
Urocynchramus pylzowi	0.298804	A	A	C	G
Vidua chalybeata	0.20971	A	A	C	G
Vidua macroura	0.228121	A	A	C	G
Vireo altiloquus	0.239144	A	A	T	G
Xiphorhynchus elegans	0.227802	A	NO	C	G
Zapornia atra	0.380479	NO	A	NO	G
Zonotrichia albicollis	0.31619	Ａ	Ａ	Ｔ	Ｇ
Zosterops borbonicus	0.343604	A	A	C	A
Zosterops hypoxanthus	0.285038	A	A	C	A
Zosterops japonicus	0.301835	A	A	C	A
Zosterops lateralis	0.273717	A	A	C	A
Zosterops pallidus	0.294626	A	A	C	G
